# Supplementary material for: RNAi-mediated silencing of the HD-Zip gene HD20 in Nicotiana attenuata affects benzyl acetone emission from corollas via ABA levels and the expression of metabolic genes
Source: BMC Plant Biol. 2012 May 1;12:60. doi: 10.1186/1471-2229-12-60 (PMC3413612; doi:10.1186/1471-2229-12-60)
Supplement: Additional file 5 — List of genes changing expression in corollas of ir-hd20 plants compared to WT plants. [file 1471-2229-12-60-S5.xlsx]

## Sheet: data
Additional file 5 : List of genes changing expression in corollas of ir-hd20 plants compared to WT plants
n = 3 (biological replicates per genotype)
* FC (fold-change; ir-hd20 vs WT)
** q-value was calculated with SAM (Statistical Analysis of Microarrays)
§ Analysis performed with Blast2Go software
Seq Name	ir-hd20-1	ir-hd20-2	ir-hd20-3	WT-1	WT-2	WT-3	FC*	q-value**	Gene Description§	Enzyme Codes§	No. GOs	GO §
Na_35212	0.00225251	0.00252424	0.00315567	0.0265732	0.0278044	0.0252549	0.0996129	0.00510664	caseine kinase (CK)		6	F:ATP binding; F:protein kinase activity; F:nucleotide binding; P:protein amino acid phosphorylation; P:auxin biosynthetic process; F:protein serine/threonine kinase activity
Na_30015	0.00499329	0.00270793	0.00920926	0.051146	0.0265645	0.077516	0.108941	0.00613196	no match		0	-
Na_40048	0.0136184	0.0168924	0.0332941	0.139763	0.177897	0.204154	0.122275	0.00283059	no match		0	-
Na_26431	0.00551221	0.00801173	0.0076145	0.0574018	0.0480752	0.0579199	0.129369	0.00801569	no match		0	-
Na_31570	0.00262597	0.00298087	0.00350413	0.0188151	0.0239337	0.017815	0.150436	0.0077761	no match		0	-
Na_37148	0.00861532	0.00918386	0.00590129	0.0477365	0.0457748	0.0557852	0.158748	0.014899	vicilin	-	2	P:response to stress; P:response to biotic stimulus
Na_13580	0.00239431	0.00267344	0.00434497	0.0187199	0.0184854	0.0109411	0.195503	0.0459525	predicted protein	-	5	P:response to stress; P:biosynthetic process; P:cellular amino acid and derivative metabolic process; P:secondary metabolic process; C:cell wall
Na_38225	0.00252849	0.00286324	0.00352486	0.00798258	0.0132341	0.0203489	0.214518	0.0275468	berberine bridge enzyme-like protein	-	1	F:catalytic activity
Na_32164	0.586213	1.58366	1.26795	5.68688	3.71946	5.41076	0.232018	0.0370693	no match		0	-
Na_36595	0.0220026	0.0228315	0.0158654	0.0618336	0.0818619	0.0895603	0.260227	0.0312599	no match		0	-
Na_33895	0.080838	0.0688069	0.044735	0.234483	0.254546	0.253899	0.26164	0.0218819	unnamed protein product		6	C:integral to membrane; P:transmembrane transport; C:membrane; C:plasma membrane; F:transporter activity; P:cellular ion homeostasis
Na_19017	0.00281613	0.00279869	0.0233727	0.0387834	0.0268055	0.0399938	0.274548	0.0420241	2-hydroxyisoflavanone dehydratase		4	F:hydrolase activity; F:carboxylesterase activity; P:metabolic process; F:receptor activity
Na_05287	0.00258427	0.00659547	0.00501994	0.0104596	0.0196447	0.019132	0.288398	0.00296649	gbf s pro-rich region-interacting factor 1	-	6	P:flower development; F:DNA binding; P:cellular component organization; P:cellular process; P:transcription; F:transcription factor activity; P:signal transduction; P:biosynthetic process; C:nucleus
Na_35880	0.00329149	0.0035426	0.00430764	0.0116291	0.00969915	0.0168011	0.292209	0.0131858	predicted protein		3	F:ATP binding; F:protein kinase activity; P:protein amino acid phosphorylation
Na_31238	0.00787231	0.00286518	0.0107608	0.0177834	0.0173024	0.0377174	0.295293	0.0386829	predicted protein		3	F:molecular_function; P:biological_process; C:cellular_component
Na_21633	0.0138436	0.0237084	0.0299375	0.0646268	0.0854057	0.0750156	0.299889	0.0158117	ser thr protein phosphatase family expressed	-	2	C:cytoplasm; F:hydrolase activity
Na_18300	0.00264117	0.00298772	0.00365239	0.00912044	0.00716643	0.0145685	0.300799	0.0255572	nac domain ipr003441	-	3	F:DNA binding; P:biological_process; C:nucleus
Na_41710	0.00226249	0.00256472	0.00345763	0.00850144	0.0115142	0.0075188	0.30089	0.0358047	no match		0	-
Na_22918	0.00599306	0.00265848	0.00324596	0.0171649	0.0118199	0.0104278	0.30187	0.00785863	no match		0	-
Na_41693	0.00684949	0.00617215	0.00611519	0.0208632	0.0161028	0.0260307	0.303775	0.0223386	starch synthase IV	EC:2.4.1.21	5	P:generation of precursor metabolites and energy; P:biosynthetic process; P:carbohydrate metabolic process; P:cellular process; F:transferase activity; C:plastid
Na_40185	0.00504906	0.00280332	0.00334226	0.0195826	0.00614025	0.0110881	0.304111	0.0407005	OSJNBa0021F22.23	-	1	F:binding
Na_24788	0.00298168	0.00335794	0.00482698	0.00642893	0.0131318	0.0163993	0.310528	0.0356564	amino acid transporter		2	C:integral to membrane; C:membrane
Na_17932	0.00312394	0.0026977	0.0032567	0.0101466	0.00881472	0.0100476	0.31295	0.000169057	circadian clock-associated fkf1	EC:6.3.2.19	9	P:protein metabolic process; P:catabolic process; P:cellular process; F:signal transducer activity; P:transcription; P:flower development; P:biological_process; P:response to abiotic stimulus; F:catalytic activity; F:protein binding; P:signal transduction
Na_29877	0.00778306	0.0042023	0.00679938	0.0229514	0.00897007	0.0260864	0.323831	0.0425342	no match		0	-
Na_42988	0.00282138	0.00274332	0.00727118	0.0100051	0.00906083	0.019925	0.329202	0.000563503	no match		0	-
Na_41885	0.0022356	0.00253332	0.00316434	0.00621618	0.00869816	0.00909784	0.330385	0.00510664	no match		0	-
Na_25972	0.0168632	0.00673088	0.00388379	0.0323918	0.027634	0.0220426	0.334817	0.0457206	no match		0	-
Na_30800	0.0045072	0.00525479	0.00392824	0.0106117	0.0163929	0.0126436	0.345293	0.0119586	WRKY transcription factor, putative		6	F:sequence-specific DNA binding; P:transcription; P:regulation of transcription; C:nucleus; F:transcription factor activity; F:DNA binding
Na_38253	0.00293959	0.00349876	0.00666305	0.00896153	0.00837834	0.020423	0.346938	0.0150064	predicted protein		4	F:structural constituent of ribosome; P:translation; C:ribosome; C:intracellular
Na_28973	0.00290247	0.00340352	0.00399539	0.00733015	0.009579	0.0126939	0.347984	0.00874024	protein transporter, putative		3	F:binding; P:intracellular protein transport; F:protein transporter activity
Na_24903	0.0028589	0.00250244	0.0031519	0.00795248	0.00818148	0.00769099	0.357325	0.00669228	DNA polymerase alpha catalytic subunit, putative	EC:2.7.7.7	9	P:flower development; F:transferase activity; P:anatomical structure morphogenesis; P:multicellular organismal development; F:binding; F:DNA binding; F:nuclease activity; P:DNA metabolic process; P:biosynthetic process; F:nucleotide binding; C:nucleus
Na_17763	0.00716451	0.00289959	0.00787478	0.0141131	0.00913907	0.026887	0.357781	0.0384013	actin-related protein c2b	-	4	C:cytoskeleton; P:cellular component organization; P:cellular process; F:structural molecule activity
Na_38532	0.00260856	0.00295171	0.00348664	0.00764295	0.00942774	0.00815169	0.358686	0.00871712	no match		0	-
Na_24848	0.00600406	0.00505614	0.00423417	0.0132176	0.0163375	0.0120676	0.367452	0.0144044	ethylene receptor 1	-	10	F:transcription regulator activity; F:signal transducer activity; C:membrane; P:protein modification process; F:binding; P:transcription; F:receptor activity; F:nucleotide binding; P:signal transduction; F:kinase activity; C:endoplasmic reticulum; P:response to endogenous stimulus
Na_18340	0.00218544	0.00250199	0.00323706	0.00706829	0.00467511	0.00931383	0.376332	0.0346184	no match		0	-
Na_38843	0.00250148	0.0028388	0.00337103	0.00797264	0.00557795	0.00957828	0.376642	0.02653	hypothetical protein VITISV_035070		11	F:metal ion binding; F:nucleic acid binding; P:DNA integration; F:zinc ion binding; F:DNA binding; F:sequence-specific DNA binding; F:transcription factor activity; C:nucleus; P:regulation of transcription, DNA-dependent; P:transcription; P:regulation of transcription
Na_18360	0.00249179	0.00295819	0.0049873	0.00489277	0.00782718	0.0143051	0.386207	0.0297718	no match		0	-
Na_24612	0.166351	0.157529	0.164513	0.411131	0.435883	0.417512	0.386226	0.00297689	hypothetical protein VITISV_004150	EC:2.7.11.0	5	P:biosynthetic process; P:cellular process; P:protein modification process; F:catalytic activity; C:cytoplasm; F:nucleotide binding; F:kinase activity
Na_20772	0.00313955	0.00309596	0.00468904	0.0106135	0.00952772	0.00766445	0.392889	0.0428364	condensin-2 complex subunit h2		1	C:cellular_component
Na_07417	0.217447	0.216345	0.194792	0.552707	0.485027	0.558554	0.393778	0.0165706	atp-dependent rna helicase		6	F:helicase activity; F:nucleic acid binding; F:ATP binding; F:ATP-dependent helicase activity; P:biological_process; C:cellular_component
Na_31163	0.00242781	0.00272857	0.00330518	0.00519037	0.00656971	0.00932002	0.4014	0.0140449	fungal specific transcription factor domain protein		8	F:metal ion binding; P:regulation of transcription, DNA-dependent; P:transcription; P:regulation of transcription; F:zinc ion binding; C:nucleus; F:transcription factor activity; F:DNA binding
Na_36065	0.0081227	0.00306465	0.00993724	0.0183532	0.0157498	0.0184434	0.402018	0.0121493	TCTR2 protein	EC:2.7.11.0	4	P:biosynthetic process; P:cellular process; P:protein modification process; F:nucleotide binding; F:kinase activity
Na_36175	0.00254455	0.00287792	0.00341564	0.00582633	0.0057515	0.0103679	0.402725	0.0293128	no match		0	-
Na_07339	0.0123868	0.0091703	0.0113317	0.0234272	0.0281324	0.0292242	0.407121	0.0255346	uncharacterized protein		3	F:molecular_function; P:biological_process; C:cellular_component
Na_35219	0.00438857	0.00382703	0.00403155	0.00834413	0.0121653	0.00944197	0.408901	0.0327688	AF386991_1Unknown protein	-	1	F:protein binding
Na_27264	0.0339951	0.0276196	0.0191747	0.0563918	0.0795416	0.0610389	0.410156	0.0430979	no match		0	-
Na_15640	0.00587013	0.00308385	0.00373474	0.0131871	0.00958064	0.00813799	0.410562	0.0136304	predicted protein		4	F:molecular_function; P:biological_process; C:cellular_component; C:plastid
Na_31143	0.0023799	0.00266948	0.00326487	0.00441539	0.00794109	0.00788511	0.410751	0.0306186	hypothetical protein OsI_13811	-	7	C:cytoplasm; F:binding; P:protein metabolic process; P:cellular process; F:protein binding; F:nucleotide binding; P:response to stress; P:response to abiotic stimulus
Na_40577	0.010367	0.0167523	0.0200667	0.0323789	0.0364326	0.0451975	0.413879	0.0100228	no match		0	-
Na_17405	0.00286539	0.0031339	0.00484866	0.00866924	0.00581783	0.0113333	0.420131	0.0291148	unnamed protein product [Vitis vinifera]		0	-
Na_31500	0.00277359	0.00318097	0.00382488	0.006383	0.0092839	0.00758229	0.420636	0.0197465	flavin monooxygenase-like protein	EC:1.14.13.8	3	F:catalytic activity; F:nucleotide binding; P:metabolic process
Na_29869	0.0084388	0.00572942	0.00509454	0.0131316	0.0175085	0.0150486	0.421609	0.0421688	NBS-coding resistance gene analog		4	P:defense response; P:apoptosis; F:ATP binding; F:nucleotide binding
Na_13917	0.0102956	0.0133329	0.00318817	0.0208247	0.021547	0.0209676	0.423382	0.0478157	no match		0	-
Na_26857	0.00785989	0.00332112	0.00398396	0.0124098	0.0135159	0.00984559	0.423943	0.0422227	predicted protein		2	F:zinc ion binding; F:protein binding
Na_32564	0.0209967	0.0119102	0.00956902	0.0359131	0.0309764	0.0332491	0.424172	0.0422035	no match		0	-
Na_22087	0.00318636	0.00353978	0.00425476	0.00753106	0.00923794	0.00902547	0.425708	0.00490242	quinoprotein amine beta chain-like ric1-like guanyl-nucleotide exchange factor		0	-
Na_15638	0.00304414	0.004396	0.00413189	0.00731011	0.00966485	0.0099102	0.430425	0.000946223	histone acetyltransferase complex component	-	3	F:DNA binding; P:transcription; F:transferase activity; F:binding
Na_40083	0.00264899	0.00300002	0.00366221	0.00472448	0.00672995	0.0101504	0.430979	0.0352402	no match		0	-
Na_36089	0.00300998	0.00388799	0.00406397	0.00650743	0.0097194	0.00902008	0.434189	0.00518117	no match		0	-
Na_07338	0.00256955	0.0028756	0.00355453	0.00446031	0.00817742	0.00804711	0.435086	0.0368152	predicted protein		0	-
Na_43104	0.00255139	0.00289664	0.00342206	0.00485778	0.00781076	0.00765964	0.436344	0.0195029	no match		0	-
Na_36834	0.00413359	0.00338086	0.00702749	0.008209	0.00709546	0.0179904	0.436763	0.0246941	hypothetical protein OsJ_15063	-	3	F:DNA binding; F:transcription factor activity; C:nucleus; P:transcription
Na_35685	0.00252891	0.00284683	0.00351914	0.00495417	0.00763192	0.007773	0.436899	0.0159409	unnamed protein product		2	F:molecular_function; P:biological_process
Na_34442	0.0253983	0.0199675	0.0176224	0.0443811	0.0431527	0.055195	0.441314	0.038872	no match		0	-
Na_17774	0.00242938	0.00296238	0.0054783	0.00787568	0.00685405	0.00989488	0.441431	0.0307192	predicted protein		2	F:nucleic acid binding; F:zinc ion binding
Na_20932	0.00666354	0.00357564	0.00418758	0.0115851	0.00811556	0.0129056	0.442453	0.039761	predicted protein		0	-
Na_38531	0.00251979	0.00282772	0.00426127	0.00807937	0.00628282	0.00724421	0.444719	0.0459525	no match		0	-
Na_36191	0.00258592	0.00309734	0.00359103	0.00775029	0.00586399	0.00721713	0.445207	0.0321802	no match		0	-
Na_40843	0.00256915	0.002919	0.00729311	0.00812239	0.00956815	0.0105956	0.451856	0.03187	unnamed protein product	-	1	F:DNA binding
Na_35496	0.00702078	0.00399266	0.00311426	0.0146366	0.00756896	0.00900443	0.452666	0.0213039	no match		0	-
Na_39497	1.88601	1.61573	1.8519	4.10737	3.79431	3.8849	0.454215	0.00257687	LOB domain-containing protein, putative		2	P:biological_process; C:cellular_component
Na_34378	0.00397814	0.00603211	0.00964601	0.00798847	0.0117546	0.0234101	0.4555	0.0249878	predicted protein	-	1	C:membrane
Na_30363	0.00282825	0.00320517	0.00935961	0.00538745	0.00780742	0.0205899	0.45562	0.0178667	predicted protein	-	1	C:plastid
Na_27268	0.00373637	0.00293004	0.00419028	0.00640279	0.00755145	0.00986454	0.455804	0.0260192	no match		0	-
Na_36041	0.0230544	0.0278644	0.0192055	0.0616446	0.0514977	0.0404586	0.456536	0.025761	predicted protein		0	-
Na_29851	0.00676944	0.010999	0.0128496	0.0153533	0.0274678	0.0240645	0.457768	0.0137258	predicted protein		0	-
Na_22037	0.0148362	0.0146817	0.016061	0.03407	0.0366164	0.0287483	0.45838	0.0192563	myosin heavy chain-related protein	-	2	C:vacuole; C:plastid
Na_37268	0.00610975	0.00329716	0.00404931	0.0130009	0.00861404	0.00774068	0.458386	0.012509	predicted protein	-	4	F:transporter activity; P:transport; C:plasma membrane; P:response to abiotic stimulus
Na_23105	0.145635	0.154199	0.13645	0.248009	0.318132	0.382142	0.460077	0.0456377	predicted protein		6	F:transferase activity; P:carbohydrate metabolic process; F:sugar binding; P:biosynthetic process; C:mitochondrion; F:transferase activity, transferring glycosyl groups
Na_31337	0.0405456	0.0397198	0.0185675	0.0623374	0.0928034	0.059323	0.460837	0.0476095	unknown	-	4	C:membrane; P:transport; F:transporter activity; P:cellular process
Na_30159	0.339901	0.195737	0.098378	0.48457	0.432751	0.458011	0.460991	0.0478962	no match		0	-
Na_30831	0.0204614	0.0136762	0.0175559	0.041405	0.0353698	0.0353225	0.46115	0.00871925	no match		0	-
Na_24986	0.314017	0.332499	0.245384	0.668305	0.70681	0.553565	0.462441	0.0149448	polypeptide with a gag-like domain	-	1	F:binding
Na_13727	0.00620916	0.0115091	0.00730742	0.0104308	0.0270081	0.0165926	0.463169	0.0343348	transducin wd40 domain-containing protein	-	1	C:intracellular
Na_20983	0.00748308	0.00273907	0.00342877	0.0113163	0.00693216	0.0111621	0.46415	0.0478962	rwp-rk domain-containing protein	-	6	P:biological_process; P:response to stress; P:response to abiotic stimulus; P:cellular process; P:metabolic process; C:nucleus; F:transcription factor activity
Na_23927	0.00445419	0.0132626	0.00801909	0.0131357	0.0226554	0.019636	0.46432	0.0228705	BTB-POZ and MATH domain protein	-	1	F:protein binding
Na_35940	0.00311897	0.00454446	0.00413978	0.0093782	0.00802988	0.00784336	0.467427	0.0452247	no match		0	-
Na_36672	0.018868	0.0150241	0.0183328	0.0414657	0.0320916	0.0381181	0.467649	0.00122278	conserved hypothetical protein	-	1	C:plasma membrane
Na_33564	0.00263856	0.00411947	0.00359815	0.00534997	0.00844537	0.00826954	0.469351	0.00488446	hypothetical protein VITISV_000143		0	-
Na_27784	0.00461491	0.00551041	0.00352525	0.007768	0.013094	0.00806598	0.471881	0.0260857	no match		0	-
Na_30956	0.0133185	0.0119114	0.00682649	0.020528	0.0274694	0.0199357	0.471882	0.0373106	unnamed protein product	-	1	F:catalytic activity
Na_25833	0.0753554	0.0607123	0.04444	0.112024	0.136282	0.132455	0.474071	0.0459662	no match		0	-
Na_24271	0.00540614	0.0119973	0.015656	0.00932531	0.0288436	0.0315129	0.474434	0.0359593	predicted protein	-	2	C:cell; P:generation of precursor metabolites and energy
Na_24680	0.00459874	0.00680329	0.00413958	0.00956001	0.0129771	0.0102099	0.474596	0.00717571	no match		0	-
Na_31295	0.00710471	0.00263342	0.00420985	0.0158063	0.00465586	0.00886102	0.475664	0.0243123	Pollen-specific protein SF3, putative	-	1	F:binding
Na_16219	0.00817485	0.00488185	0.00934784	0.0162508	0.0161816	0.0145812	0.476554	0.0395167	chromatin remodeling complex subunit	-	12	P:response to endogenous stimulus; P:signal transduction; P:multicellular organismal development; C:intracellular; F:protein binding; F:binding; P:transcription; P:cellular component organization; P:cellular process; C:nucleoplasm; F:transferase activity; F:molecular_function; F:DNA binding; F:hydrolase activity; F:chromatin binding; F:nucleotide binding
Na_36997	0.00747597	0.0235752	0.00641333	0.0188466	0.0328972	0.0267097	0.477538	0.0420241	WRKY transcription factor 29		7	F:sequence-specific DNA binding; P:transcription; P:regulation of transcription; C:nucleus; F:transcription factor activity; F:DNA binding; P:regulation of transcription, DNA-dependent
Na_22997	0.00288915	0.00772053	0.0125894	0.00706616	0.0178559	0.0235856	0.478257	0.00385663	no match		0	-
Na_26926	0.0138306	0.0163293	0.0183249	0.0285548	0.0341521	0.0381065	0.480937	0.000722045	no match		0	-
Na_25025	0.00566569	0.0043524	0.00362606	0.0107587	0.00942825	0.00811258	0.482134	0.00256342	predicted protein	-	3	P:transcription; F:transcription regulator activity; P:cellular process; C:nucleoplasm
Na_37089	0.00465571	0.0102274	0.00846558	0.0110056	0.0192042	0.0180015	0.484299	0.00286249	no match		0	-
Na_38799	0.0159479	0.0117057	0.0161778	0.0236663	0.0306454	0.0360628	0.484997	0.0478157	no match		0	-
Na_29039	0.00849766	0.00510345	0.00807505	0.0130325	0.0140865	0.0175118	0.485678	0.0363669	putative ABC transporter	-	1	C:plastid
Na_14354	0.00256916	0.00302558	0.00350865	0.00491848	0.00565924	0.00813759	0.486414	0.0146535	s-locus lectin protein kinase	-	4	F:kinase activity; P:metabolic process; P:cellular process; F:carbohydrate binding
Na_42851	0.00503169	0.004258	0.00421656	0.00901346	0.00801458	0.0106042	0.488786	0.0242983	hypothetical protein VITISV_013913		6	F:RNA binding; P:RNA-dependent DNA replication; F:RNA-directed DNA polymerase activity; F:protein dimerization activity; F:DNA binding; F:zinc ion binding
Na_36592	0.0076946	0.00251669	0.00992521	0.0129435	0.00504344	0.0231002	0.490093	0.0378369	conserved hypothetical protein	-	1	C:plastid
Na_41402	0.00218383	0.00539601	0.0031041	0.00395255	0.0114635	0.00637671	0.490252	0.0146981	no match		0	-
Na_00211	0.00574455	0.0125806	0.00380121	0.0139377	0.0227019	0.00846579	0.490549	0.00706425	predicted protein	-	2	F:transferase activity; P:metabolic process
Na_10985	0.00624875	0.0052044	0.00398711	0.0115759	0.0107968	0.0090344	0.491616	0.00398831	aminopeptidase c		1	F:hydrolase activity
Na_34553	0.0359489	0.0594457	0.0129628	0.0555705	0.10573	0.0581918	0.493673	0.0473109	predicted protein	-	1	C:peroxisome
Na_34480	0.0139328	0.013868	0.011193	0.0268671	0.0305634	0.0213952	0.494684	0.00764215	predicted protein		5	P:regulation of transcription, DNA-dependent; P:transcription; P:regulation of transcription; C:nucleus; F:DNA binding
Na_25073	0.00280438	0.00266782	0.00590896	0.00634002	0.0059007	0.0105947	0.498399	0.00420385	predicted protein	-	2	F:kinase activity; C:plasma membrane
Na_25397	0.00452475	0.00338507	0.00401334	0.00700978	0.00920063	0.0076893	0.498883	0.0457206	predicted protein	EC:1.5.1.8; EC:1.5.1.10	5	P:catabolic process; P:cellular amino acid and derivative metabolic process; F:binding; F:catalytic activity; P:metabolic process; C:cytosol
Na_17562	0.00952713	0.00857036	0.00373793	0.0149104	0.0145681	0.0142431	0.499418	0.0422227	no match		0	-
Na_39058	0.00280221	0.00318613	0.00381254	0.00765846	0.00530858	0.00659201	0.501092	0.0449351	no match		0	-
Na_16864	0.0110434	0.0106676	0.0131502	0.0203584	0.0179994	0.0311241	0.50173	0.0349696	no match	-	3	P:metabolic process; F:catalytic activity; F:binding
Na_24259	0.00248756	0.00280916	0.00389185	0.00559272	0.00666053	0.00605055	0.502004	0.0318713	no match		0	-
Na_37270	0.00407014	0.00358863	0.00355529	0.00738268	0.00705127	0.00770584	0.506511	0.00569438	no match		0	-
Na_26865	0.00628156	0.00667819	0.00456217	0.0138173	0.0130861	0.00756974	0.508277	0.0226033	fructokinase-like protein 1	EC:2.7.1.4	1	F:kinase activity
Na_28463	0.00317573	0.00344856	0.00427471	0.00702273	0.00633264	0.00807243	0.508638	0.00681703	predicted protein	-	3	C:intracellular; P:cellular component organization; P:cell cycle; C:nucleus; P:cellular process
Na_17057	0.00902121	0.00384629	0.0138856	0.0143121	0.0113592	0.0267223	0.510619	0.0408081	uncharacterized protein	-	1	F:protein binding
Na_38562	0.00784211	0.0066523	0.00562232	0.0141167	0.0124974	0.0125798	0.513263	0.00792803	no match		0	-
Na_23452	0.00871528	0.00790352	0.00320715	0.0148	0.0164275	0.0071885	0.516085	0.00915186	hypothetical protein VITISV_043444	-	1	F:binding
Na_23965	0.013775	0.0161103	0.0253756	0.0236058	0.027591	0.0558106	0.516421	0.0428364	hypothetical protein VITISV_031602		0	-
Na_13283	0.0574778	0.058925	0.064583	0.121802	0.106527	0.12121	0.517784	0.00706887	cytochrome p450	-	3	F:binding; C:endoplasmic reticulum; F:catalytic activity
Na_19568	0.002709	0.0030525	0.00361592	0.00584817	0.00664217	0.00546062	0.522391	0.0320617	predicted protein	-	1	F:protein binding
Na_41971	0.0217431	0.0572678	0.0308527	0.051874	0.0895151	0.0674449	0.526081	0.0173765	unknown	-	1	F:transferase activity
Na_34535	0.0316566	0.0228644	0.011446	0.051151	0.0370966	0.0371248	0.526168	0.024775	hypothetical protein RCOM_1749140	EC:3.6.1.0	4	F:hydrolase activity; F:DNA binding; F:binding; P:response to stress; P:DNA metabolic process
Na_41622	0.0116549	0.00277587	0.0129744	0.020972	0.0112755	0.019693	0.527625	0.00803012	no match		0	-
Na_22958	0.02118	0.0330095	0.0231064	0.0425353	0.0555845	0.0479855	0.529042	0.00630181	unnamed protein product	-	2	F:hydrolase activity; C:plastid
Na_13721	0.0103766	0.00817735	0.0107695	0.0206801	0.0156499	0.0186787	0.53307	0.00481832	3-methyl-2-oxobutanoate hydroxymethyltransferase	EC:2.1.2.11	5	F:transferase activity; F:binding; P:biosynthetic process; P:cellular amino acid and derivative metabolic process; C:mitochondrion
Na_15661	0.00466142	0.00655113	0.00408125	0.00752191	0.0123796	0.00867188	0.535246	0.0170526	plac8 domain-containing protein	-	5	C:plasma membrane; P:transport; P:behavior; P:response to external stimulus; P:response to abiotic stimulus
Na_42667	0.00360804	0.00263956	0.0032811	0.00537919	0.00595983	0.00645803	0.535409	0.0344205	predicted protein		9	F:GTP binding; F:thiamin-phosphate diphosphorylase activity; P:thiamin biosynthetic process; C:intracellular; C:mitochondrion; C:chloroplast; P:thylakoid membrane organization; C:chloroplast membrane; P:vegetative to reproductive phase transition of meristem
Na_23008	0.00283633	0.00322406	0.00384769	0.0047866	0.00644858	0.00723475	0.536444	0.00880996	predicted protein		8	P:DNA metabolic process; F:ATP binding; F:binding; F:DNA-dependent ATPase activity; F:DNA binding; C:mitochondrion; F:molecular_function; P:biological_process
Na_26948	0.0388479	0.0188428	0.0134333	0.0563153	0.0416741	0.0341633	0.538194	0.0374367	no match		0	-
Na_28396	0.0342825	0.038419	0.031434	0.0561342	0.0770606	0.0602113	0.538429	0.0151854	predicted protein	-	1	C:membrane
Na_12922	0.00394172	0.00411272	0.00404397	0.00561533	0.00848685	0.008313	0.539742	0.0430531	peptidase m1 family protein	-	6	C:plastid; C:vacuole; P:biological_process; C:cytoplasm; C:plasma membrane; C:extracellular region; C:mitochondrion
Na_32386	0.0308742	0.0186616	0.0283316	0.0456657	0.0484043	0.0492329	0.543376	0.0345727	no match		0	-
Na_05579	0.00432777	0.0102014	0.00419778	0.00822061	0.0165663	0.00967089	0.543476	0.0149617	predicted protein	EC:2.7.11.0	6	P:protein modification process; C:plasma membrane; F:protein binding; F:nucleotide binding; C:nucleus; F:kinase activity
Na_27299	0.0140173	0.00676051	0.0151698	0.020788	0.0194716	0.0258678	0.543611	0.0266078	trehalose-6-phosphate synthase, putative	EC:3.1.3.12; EC:2.4.1.15	5	F:hydrolase activity; F:transferase activity; P:biosynthetic process; P:carbohydrate metabolic process; P:cellular process
Na_28135	0.0164838	0.0104007	0.0179654	0.024668	0.0242041	0.0336284	0.543631	0.0346068	PREDICTED: similar to importin-related	-	1	F:binding
Na_23396	0.0110804	0.0136032	0.0193023	0.019212	0.031092	0.0303616	0.545287	0.03666	conserved hypothetical protein		0	-
Na_39010	0.0191591	0.0169205	0.0200715	0.0285095	0.0392523	0.0344872	0.549161	0.0419659	no match		0	-
Na_13263	0.0143453	0.0113639	0.0197182	0.0241867	0.0257899	0.0326024	0.550108	0.0221776	rna polymerase sigma factor		5	P:regulation of transcription, DNA-dependent; P:transcription initiation; F:sigma factor activity; F:transcription factor activity; F:DNA binding
Na_36501	0.00958049	0.0222331	0.0245341	0.0156975	0.0435351	0.0431803	0.550201	0.0237173	PsRT17-1 like protein		3	F:molecular_function; P:biological_process; C:cellular_component
Na_25764	0.00877463	0.0196206	0.00497263	0.021159	0.0249287	0.0140828	0.554556	0.0449351	no match		0	-
Na_05950	1.22485	1.83598	1.91195	1.57728	3.32298	4.0475	0.555757	0.00107338	ragweed homologue of art v 1 precursor	-	1	P:response to stress
Na_13051	0.00590885	0.00258231	0.00390389	0.00774363	0.00687669	0.00766977	0.556079	0.0441277	sensitive to freezing 6 protein	-	1	C:plastid
Na_29699	0.0172535	0.0143371	0.0148662	0.0280882	0.031908	0.023382	0.557182	0.0396043	UDP-glucose:glucosyltransferase	EC:2.4.1.0	2	F:transferase activity; P:metabolic process
Na_14686	0.0252011	0.0228963	0.0250451	0.0430758	0.0419448	0.0461886	0.557449	0.00190859	predicted protein		3	F:molecular_function; P:biological_process; C:cellular_component
Na_23442	0.0406659	0.0308967	0.0405854	0.059715	0.0642654	0.0763313	0.559867	0.0307162	polypeptide with a gag-like domain	-	1	F:binding
Na_37815	0.0108792	0.00476421	0.00307078	0.0159863	0.0105112	0.00679404	0.562128	0.0270167	predicted protein	-	3	F:DNA binding; F:transcription factor activity; C:nucleus; P:transcription
Na_34282	0.00224679	0.00303242	0.00411884	0.00447648	0.00423503	0.008005	0.562202	0.0419598	predicted protein	-	6	F:receptor activity; F:transporter activity; P:transport; P:signal transduction; C:membrane; C:external encapsulating structure
Na_39376	0.0119218	0.0146303	0.0146266	0.0236635	0.0217324	0.0278253	0.562387	0.0248969	conserved hypothetical protein		3	F:molecular_function; P:biological_process; C:cellular_component
Na_15974	0.00397671	0.00837542	0.00749697	0.00861645	0.0122994	0.0143594	0.562692	0.0274202	protein ilityhia	-	1	F:protein binding
Na_10819	1.54182	1.41869	1.26499	2.08113	3.11237	2.31353	0.562872	0.0237488	conserved hypothetical protein [Ricinus communis]		0	-
Na_42492	0.127143	0.12177	0.117478	0.226154	0.200376	0.223991	0.563226	0.00813837	ORF; able to induce HR-like lesions		0	-
Na_26551	0.00792147	0.00878203	0.012767	0.0166709	0.0158749	0.0196863	0.564223	0.0182366	predicted protein		0	-
Na_40975	0.0143135	0.0105138	0.0059368	0.0197689	0.0185382	0.0161884	0.564526	0.0271348	no match		0	-
Na_13033	0.00354441	0.00297925	0.00348172	0.00488881	0.00642	0.00640403	0.564866	0.0414732	paired amphipathic helix protein sin3-like 2	-	2	C:nucleus; P:transcription
Na_27631	0.0098419	0.00842596	0.00543824	0.0153489	0.0161788	0.0102671	0.567202	0.0114568	sugar transporter, putative	EC:1.3.1.74	7	C:vacuole; C:plasma membrane; P:transport; P:cellular process; P:metabolic process; F:transporter activity; C:membrane; F:catalytic activity
Na_35842	0.00227278	0.00257173	0.00317817	0.00417005	0.00478873	0.00517095	0.567787	0.00422355	no match		0	-
Na_39027	1.08426	1.06388	1.01239	1.4091	2.31384	1.84032	0.568106	0.00486879	no match		0	-
Na_24638	0.0108127	0.00955406	0.00969522	0.0152142	0.0206834	0.0170012	0.568292	0.0452515	hypothetical protein VITISV_042065	-	2	P:catabolic process; P:cellular process
Na_10646	0.0397304	0.0430979	0.0295838	0.0748618	0.0663177	0.0561126	0.569775	0.0136748	predicted protein	-	1	F:DNA binding
Na_38785	0.00230834	0.00561056	0.0064577	0.00725682	0.00880525	0.00916138	0.56997	0.0311882	no match		0	-
Na_04958	0.0356348	0.0350107	0.0198313	0.0502996	0.0607173	0.047587	0.570458	0.0282854	coronitine insensitive 1	EC:6.3.2.19	10	P:cellular process; P:response to biotic stimulus; P:response to stress; P:response to endogenous stimulus; P:signal transduction; C:intracellular; F:catalytic activity; P:response to external stimulus; F:protein binding; P:protein metabolic process; P:catabolic process
Na_40562	0.145346	0.249085	0.139026	0.276915	0.352942	0.303874	0.571317	0.0306477	homeodomain 20 transcription factor	-	8	P:response to stress; P:response to abiotic stimulus; P:transcription; F:DNA binding; F:transcription regulator activity; F:transcription factor activity; P:signal transduction; P:response to endogenous stimulus; C:nucleus
Na_18439	0.012376	0.0218846	0.0126681	0.0188818	0.0347458	0.028403	0.572089	0.0452515	uncharacterized protein	-	1	C:plastid
Na_22764	0.0118747	0.00488356	0.00331876	0.018393	0.00921801	0.00738907	0.573626	0.0117305	conserved hypothetical protein	-	4	P:cell communication; F:lipid binding; P:signal transduction; F:protein binding
Na_10344	1.84972	2.53018	2.80263	2.24761	4.70697	5.4984	0.576771	0.0206458	ragweed homologue of art v 1 precursor	-	1	P:response to stress
Na_30209	0.00327707	0.00356508	0.00432243	0.00566588	0.00662477	0.00701602	0.578276	0.00449382	hypothetical protein VITISV_037443	-	4	P:transport; P:cellular process; F:binding; F:transporter activity
Na_02485	5.75703	6.9419	4.09053	10.1529	10.0453	8.81285	0.578728	0.0419659	dimethylaniline	EC:1.14.13.8	5	F:catalytic activity; F:nucleotide binding; P:metabolic process; C:membrane; C:endoplasmic reticulum
Na_26111	0.020661	0.0215638	0.0168297	0.0350627	0.0324599	0.0345144	0.578755	0.0247389	predicted protein		0	-
Na_41064	0.0077253	0.00589516	0.00412434	0.0109669	0.0114944	0.00817413	0.579224	0.030288	no match		0	-
Na_22674	0.0442732	0.0355936	0.0348815	0.07107	0.0568613	0.0699964	0.579749	0.0205943	hypothetical protein VITISV_040324		2	F:zinc ion binding; F:ligase activity
Na_32666	0.00661606	0.00814526	0.00379904	0.010492	0.0153134	0.00614524	0.580906	0.0213155	hypothetical protein VITISV_006236	-	3	P:DNA metabolic process; F:nucleic acid binding; F:kinase activity
Na_30444	0.00824077	0.00614222	0.00399881	0.0106817	0.0117684	0.00914789	0.58174	0.0435913	putative protein phosphatase 2C 60	-	2	F:hydrolase activity; C:plasma membrane
Na_10625	0.0394968	0.031688	0.0362326	0.0642901	0.067562	0.0527735	0.581812	0.0456377	predicted protein	-	4	C:cytoplasm; P:nucleobase, nucleoside, nucleotide and nucleic acid metabolic process; F:binding; C:nucleus
Na_13647	0.0368312	0.0442925	0.0348823	0.0527668	0.0857139	0.0604781	0.583065	0.0403898	no match		0	-
Na_36251	0.00402224	0.00648949	0.0148338	0.00893678	0.0138288	0.020654	0.583735	0.0361812	predicted protein	-	1	F:binding
Na_34325	0.0137205	0.0181472	0.00512674	0.0181837	0.02866	0.0164286	0.584685	0.0421688	N-acetyltransferase, putative	-	9	F:transferase activity; P:anatomical structure morphogenesis; P:cellular component organization; P:cell growth; P:signal transduction; P:response to endogenous stimulus; P:metabolic process; P:response to abiotic stimulus; P:post-embryonic development
Na_26705	0.00219778	0.00250885	0.00777723	0.00566537	0.0052594	0.0104176	0.584934	0.00705182	Protein DEK, putative		0	-
Na_41227	0.0677283	0.0831932	0.0591996	0.0925115	0.144867	0.121614	0.585307	0.0476095	no match		0	-
Na_25740	0.00620392	0.00315979	0.003728	0.00916838	0.00494584	0.00820865	0.586471	0.0452247	no match		0	-
Na_28686	0.0267438	0.0182649	0.0177368	0.0380527	0.0323994	0.0364812	0.586772	0.0327487	predicted protein	-	2	F:binding; C:intracellular
Na_29358	0.0314096	0.0405663	0.0282779	0.0530324	0.0719406	0.0455269	0.587999	0.00928173	no match		0	-
Na_41182	0.00724674	0.0104857	0.00613786	0.0134187	0.0151709	0.0119681	0.588553	0.0213856	predicted protein	EC:6.5.1.1	10	P:biosynthetic process; P:cellular process; P:DNA metabolic process; F:DNA binding; C:intracellular; F:protein binding; P:response to stress; F:nucleotide binding; F:catalytic activity; P:response to abiotic stimulus; P:cellular component organization
Na_04839	0.00996478	0.0118852	0.0165044	0.0195345	0.0205665	0.0249318	0.58977	0.0132743	epoxide hydrolase	EC:3.3.2.9	2	F:transferase activity; F:hydrolase activity
Na_35679	0.0101403	0.00666881	0.00582596	0.0163269	0.0110287	0.010978	0.590476	0.00493734	predicted protein		0	-
Na_29192	0.00500347	0.00338948	0.0040111	0.00809183	0.00708136	0.00579733	0.591499	0.0388371	LRR receptor-like kinase	-	3	F:binding; F:kinase activity; C:membrane
Na_19942	0.0111474	0.00799165	0.0060555	0.0153953	0.0166705	0.010499	0.591909	0.0473109	uncharacterized protein		3	F:molecular_function; P:biological_process; C:cellular_component
Na_06035	1.73127	2.05395	1.64487	3.00969	3.10728	3.05409	0.592091	0.0128223	predicted protein	-	3	C:cytosol; C:nucleus; F:catalytic activity
Na_26781	0.00473744	0.0120083	0.0135792	0.0086764	0.0182509	0.0241031	0.594254	0.0111991	no match		0	-
Na_20058	0.00524622	0.00665288	0.00882877	0.0100041	0.00902257	0.0158286	0.594684	0.0414732	no match		0	-
Na_35015	0.0162829	0.0218306	0.0107724	0.0232285	0.0399773	0.0189863	0.594776	0.0318125	no match		0	-
Na_25767	0.016105	0.0236954	0.0192642	0.0295406	0.0396752	0.0300342	0.595109	0.00722039	unnamed protein product	-	4	F:kinase activity; P:metabolic process; P:cellular process; C:intracellular
Na_14909	0.0188527	0.0186546	0.00397763	0.0328498	0.0271632	0.0095698	0.596196	0.0240998	cytochrome p450-type monooxygenase 97a29	EC:1.14.14.1	7	P:biosynthetic process; P:cellular process; P:lipid metabolic process; P:secondary metabolic process; F:molecular_function; F:binding; P:metabolic process; C:plastid; F:oxygen binding; F:catalytic activity
Na_42535	0.0329467	0.0514163	0.0353867	0.0547665	0.0866024	0.0593307	0.596661	0.00342636	increased size exclusion limit 2	-	11	P:transport; P:biosynthetic process; P:cellular process; F:nucleic acid binding; P:reproduction; P:post-embryonic development; P:embryonic development; F:hydrolase activity; F:nucleotide binding; P:regulation of gene expression, epigenetic; C:cytoplasm; C:plastid
Na_09984	0.0138827	0.0120259	0.00999463	0.0208431	0.0197315	0.0195933	0.596718	0.0189864	predicted protein	-	1	C:plastid
Na_27905	0.0323397	0.0325626	0.0147999	0.048348	0.0443512	0.0408588	0.596761	0.0474826	hypothetical protein VITISV_032810		3	F:zinc ion binding; F:metal ion binding; F:protein binding
Na_42921	0.00473975	0.00288927	0.00352459	0.00838783	0.00546479	0.00480805	0.597707	0.0379927	predicted protein		7	P:oxidation reduction; F:oxidoreductase activity; F:electron carrier activity; C:integral to membrane; C:membrane; F:iron ion binding; F:FAD binding
Na_23352	0.0184785	0.019667	0.0300733	0.0299265	0.0326381	0.0514939	0.598104	0.00661479	predicted protein	-	2	C:plastid; F:kinase activity
Na_30080	0.00784554	0.00852638	0.0121686	0.0132184	0.013507	0.0208771	0.59956	0.0054848	putative polyprotein	-	1	F:binding
Na_18253	0.0408533	0.0421382	0.0448601	0.0684497	0.0689283	0.0758555	0.599586	0.000803452	no match		0	-
Na_27444	0.0280001	0.0482201	0.0222014	0.0397301	0.0721026	0.0522247	0.599922	0.0419598	predicted protein		0	-
Na_13422	0.00815275	0.0121139	0.00494223	0.0113918	0.0194018	0.0111372	0.601202	0.0406818	no match		0	-
Na_26101	0.00380077	0.00300433	0.00368555	0.00670546	0.00557457	0.00516474	0.601363	0.0276018	predicted protein		5	F:binding; C:mRNA cleavage and polyadenylation specificity factor complex; P:posttranscriptional gene silencing by RNA; P:RNA processing; C:plastid
Na_43263	0.00267146	0.0035765	0.00356934	0.00386733	0.00648769	0.00595364	0.601969	0.0225841	plasma membrane proton ATPase	EC:3.6.3.6	7	P:biosynthetic process; P:cellular process; F:hydrolase activity; F:transporter activity; C:membrane; P:nucleobase, nucleoside, nucleotide and nucleic acid metabolic process; F:nucleotide binding; P:transport
Na_16251	0.0164083	0.0101756	0.0133468	0.0252627	0.021674	0.0193872	0.602056	0.0447031	lysine-specific histone	EC:1.4.3.2; EC:2.1.1.0	2	P:metabolic process; F:catalytic activity; F:transferase activity
Na_17921	0.0188521	0.0137166	0.00776649	0.0264753	0.0228393	0.0176014	0.602773	0.0421688	predicted protein		0	-
Na_22929	0.0126197	0.01228	0.00686377	0.017225	0.019685	0.015679	0.603994	0.0280432	predicted protein	EC:1.18.1.2	5	F:catalytic activity; P:metabolic process; C:mitochondrion; F:molecular_function; F:binding; C:plasma membrane
Na_39235	0.021331	0.0231818	0.00952939	0.0354845	0.0402194	0.0136109	0.605076	0.0343547	no match		0	-
Na_23549	0.0439754	0.0327146	0.021223	0.0635734	0.0532242	0.045017	0.605093	0.0281226	no match		0	-
Na_18780	0.0273523	0.0175994	0.0136162	0.0367776	0.0346716	0.0249365	0.607641	0.0406526	predicted protein		0	-
Na_34406	0.00564618	0.00585772	0.00696915	0.00295975	0.00333283	0.00360024	1.86732	0.00228061	no match		0	-
Na_20395	0.0123038	0.0110414	0.0127341	0.00842078	0.00448401	0.006383	1.87058	0.0351381	acyl activating enzyme 1	EC:2.3.1.86	4	C:peroxisome; P:metabolic process; F:transferase activity; F:catalytic activity; F:nucleotide binding
Na_07336	0.024406	0.0158635	0.038531	0.0155943	0.00814494	0.0181324	1.88195	0.023243	-linalool -nerolidol ( )-geranyl linalool synthase		3	F:magnesium ion binding; P:metabolic process; F:lyase activity
Na_24874	0.310684	0.227487	0.400052	0.124752	0.14897	0.224636	1.88263	0.0305864	hypothetical protein GobsU_21305		1	C:mitochondrion
Na_12226	0.84353	0.596451	0.811208	0.501781	0.3361	0.35698	1.88406	0.0133151	carbohydrate-binding x8 domain-containing protein	-	2	C:cell; C:cytoplasm; F:hydrolase activity
Na_18104	1.05679	1.23181	1.50123	1.23275	0.364422	0.400372	1.89724	0.0298835	phosphoethanolamine n-methyltransferase	EC:2.1.1.103	13	F:transferase activity; P:biosynthetic process; P:cellular amino acid and derivative metabolic process; P:lipid metabolic process; P:pollination; P:anatomical structure morphogenesis; P:cellular component organization; P:cell differentiation; P:cell growth; P:multicellular organismal development; P:behavior; P:response to external stimulus; C:cytoplasm; P:post-embryonic development
Na_05657	0.604942	0.515726	0.390004	0.223782	0.3132	0.251809	1.91518	0.0408163	no match		0	-
Na_24522	0.0512501	0.0440192	0.0516651	0.0350653	0.0246765	0.0164863	1.92756	0.0459662	unnamed protein product		8	P:regulation of transcription, DNA-dependent; F:sequence-specific DNA binding; P:transcription; P:regulation of transcription; F:transcription regulator activity; C:nucleus; F:transcription factor activity; F:DNA binding
Na_10287	0.0167773	0.0202463	0.013084	0.010232	0.00917483	0.00658212	1.92804	0.0146592	cellulose synthase-like protein d4	EC:2.4.1.12	14	P:anatomical structure morphogenesis; P:cell differentiation; P:multicellular organismal development; P:cell growth; P:biosynthetic process; P:carbohydrate metabolic process; P:cellular process; C:membrane; C:Golgi apparatus; P:response to stress; P:response to abiotic stimulus; P:cellular component organization; F:transferase activity; P:pollination; C:endoplasmic reticulum; C:plasma membrane
Na_19742	0.0465445	0.045757	0.0572392	0.0238524	0.0278266	0.0257437	1.93148	0.0148791	predicted protein	-	1	C:cytoplasm
Na_35091	0.00480245	0.00396156	0.00662198	0.00238457	0.0026538	0.00287564	1.94415	0.0355785	no match		0	-
Na_14484	0.0483509	0.0518288	0.0610749	0.0286895	0.023325	0.0308463	1.94609	0.0102795	cytochrome p450	-	3	F:binding; P:metabolic process; F:catalytic activity; F:molecular_function; F:oxygen binding
Na_31714	0.185472	0.111638	0.114016	0.0814713	0.0520819	0.0759016	1.96284	0.0346604	no match		0	-
Na_37928	0.0343071	0.0273148	0.0277225	0.0156837	0.0176801	0.0119401	1.97211	0.0249344	no match		0	-
Na_18199	0.132502	0.093773	0.12823	0.0514219	0.0454349	0.0828281	1.97293	0.0260309	predicted protein		1	F:protein binding
Na_11865	8.2136	5.69185	5.98543	4.70413	3.30628	2.04814	1.97751	0.0179004	lipid binding		4	P:lipid transport; F:lipid binding; C:endomembrane system; F:lipid transporter activity
Na_36751	0.686534	0.488572	0.776825	0.363746	0.289277	0.329031	1.9876	0.0248159	hydrolase, hydrolyzing O-glycosyl compounds, putative	-	2	C:cytoplasm; F:hydrolase activity
Na_28221	0.0320584	0.0203753	0.027945	0.020007	0.00664988	0.0129404	2.0299	0.025973	glycosyltransferase, CAZy family GT2	EC:2.4.1.12	13	P:anatomical structure morphogenesis; P:cell differentiation; P:multicellular organismal development; P:cell growth; P:biosynthetic process; P:carbohydrate metabolic process; P:cellular process; C:membrane; C:Golgi apparatus; P:response to stress; P:response to abiotic stimulus; P:cellular component organization; F:transferase activity; C:endoplasmic reticulum; C:plasma membrane
Na_33194	0.28639	0.186116	0.222501	0.13855	0.0916184	0.11146	2.0344	0.00388317	predicted protein	-	2	F:catalytic activity; F:binding
Na_29672	0.555929	0.290124	0.858546	0.323131	0.0988095	0.413954	2.03925	0.0348993	white-brown-complex ABC transporter family	-	5	P:biosynthetic process; P:cellular process; F:hydrolase activity; F:transporter activity; F:nucleotide binding
Na_32067	0.528476	0.408184	0.447582	0.273233	0.22851	0.173274	2.05068	0.00798706	putative tyrosine/dopa decarboxylase	EC:4.1.1.25; EC:4.1.1.28	4	F:binding; P:metabolic process; P:cellular process; P:cellular amino acid and derivative metabolic process; F:catalytic activity
Na_28329	0.307588	0.262494	0.311206	0.146165	0.166791	0.115072	2.05895	0.0242451	no match		0	-
Na_28116	0.0260211	0.0186154	0.0484934	0.0157286	0.00879864	0.0203095	2.07709	0.0279832	predicted protein	EC:2.7.11.0	4	P:biosynthetic process; P:cellular process; P:protein modification process; F:nucleotide binding; F:kinase activity
Na_27525	0.049022	0.0445398	0.0387706	0.0341445	0.0173382	0.0119853	2.08502	0.0273855	predicted protein	-	3	C:membrane; F:transporter activity; P:transport
Na_12284	0.135349	0.141441	0.0722778	0.0479454	0.0818762	0.0367922	2.09507	0.025914	cytochrome p450	-	3	F:binding; P:metabolic process; F:catalytic activity; F:molecular_function
Na_06408	4.30143	3.74906	4.31825	2.42012	1.62644	1.84354	2.09992	0.00583086	dihydroflavonol 4-reductase	EC:1.1.1.219	5	P:metabolic process; P:biosynthetic process; P:cellular amino acid and derivative metabolic process; P:secondary metabolic process; F:binding; F:catalytic activity
Na_35545	0.0597174	0.0449175	0.0594795	0.0186907	0.0286918	0.0306963	2.10191	0.0474826	no match		0	-
Na_02855	6.59099	3.99083	5.31841	3.89096	1.94452	1.68611	2.11395	0.0241289	chalcone synthase	EC:2.3.1.74	4	F:transferase activity; P:biosynthetic process; P:cellular amino acid and derivative metabolic process; P:secondary metabolic process
Na_27963	1.10644	0.687842	0.51147	0.542622	0.289829	0.245893	2.13823	0.0385674	S-adenosyl-L-methionine:benzoic acid/salicylic acid carboxyl methyltransferase	EC:2.1.1.0	1	F:transferase activity
Na_35325	0.00605837	0.00592063	0.00771073	0.00289307	0.00306524	0.00322383	2.14435	0.00677175	predicted protein	-	2	F:binding; C:intracellular
Na_32650	0.00766308	0.00639329	0.00694034	0.00290638	0.00316964	0.00364015	2.16101	0.0128305	no match		0	-
Na_25343	0.00721363	0.00581903	0.0134629	0.00434811	0.00300258	0.00487933	2.16644	0.0431228	predicted protein	-	1	F:DNA binding
Na_42647	0.00986572	0.0126541	0.010981	0.00613205	0.00565187	0.00356861	2.1821	0.0368806	unnamed protein product		4	F:RNA binding; P:RNA-dependent DNA replication; F:zinc ion binding; F:RNA-directed DNA polymerase activity
Na_17775	0.00910155	0.00784659	0.0110895	0.00501542	0.00269695	0.00502378	2.20142	0.0159831	no match		0	-
Na_33571	8.26118	4.16798	6.27327	3.78981	2.42287	2.24592	2.21105	0.0422035	S-adenosyl-L-methionine:benzoic acid/salicylic acid carboxyl methyltransferase		2	F:methyltransferase activity; F:transferase activity
Na_12114	4.49878	3.83099	3.66968	2.24866	1.48998	1.66251	2.22165	0.00189244	anthocyanidin synthase	EC:1.13.11.0; EC:1.14.11.19	5	P:biosynthetic process; P:cellular amino acid and derivative metabolic process; P:secondary metabolic process; F:binding; P:metabolic process; F:catalytic activity
Na_07557	0.0141987	0.0109099	0.0114577	0.00861446	0.00306898	0.00468961	2.23333	0.0353967	no match		0	-
Na_01535	4.02874	1.98249	2.82318	1.87378	1.10725	0.972813	2.23438	0.0480313	s-adenosyl-l-methionine:benzoic acid salicylic acid carboxyl methyltransferase	EC:2.1.1.0	1	F:transferase activity
Na_43332	0.00643708	0.00497047	0.00974566	0.00237231	0.00263759	0.004456	2.23467	0.013747	transcription factor, putative		3	P:regulation of transcription; C:nucleus; F:DNA binding
Na_22505	0.0147499	0.00987645	0.00971414	0.00506738	0.004967	0.00511309	2.26708	0.0254888	hypothetical protein RCOM_1374370 [Ricinus communis]		0	-
Na_34149	0.023481	0.009603	0.0261904	0.0122348	0.00291029	0.00943154	2.41182	0.0117043	putative glycerophosphoryl diester phosphodiesterase family protein	EC:3.1.4.46	12	P:anatomical structure morphogenesis; P:cell differentiation; P:multicellular organismal development; P:lipid metabolic process; P:carbohydrate metabolic process; P:cellular process; P:cellular component organization; P:cell growth; P:post-embryonic development; C:cell wall; F:hydrolase activity; C:plasma membrane; C:plastid; C:extracellular region
Na_40565	0.0195219	0.00942825	0.0293106	0.00806646	0.00526233	0.0101724	2.47906	0.0344275	hypothetical protein LOC100500377	-	1	P:response to endogenous stimulus
Na_29796	0.0122476	0.0134691	0.0236499	0.00300653	0.00392152	0.0126839	2.51716	0.0201612	conserved hypothetical protein		0	-
Na_26394	0.00671149	0.00888262	0.00688547	0.002665	0.00287845	0.00326616	2.55171	0.011657	predicted protein	EC:2.7.11.0	6	P:biosynthetic process; P:cellular process; P:protein modification process; P:response to stress; P:response to abiotic stimulus; F:nucleotide binding; F:kinase activity
Na_41458	0.00585469	0.0102763	0.0116662	0.00269016	0.00310391	0.00462379	2.66822	0.0149683	coat protein		1	C:viral capsid
Na_28545	0.00709402	0.00989252	0.0385298	0.00327012	0.00446012	0.0123611	2.7632	0.0410346	predicted protein	-	1	C:cytoplasm
Na_37689	0.0227514	0.00509448	0.0161958	0.00691164	0.0026925	0.00617292	2.7915	0.0398478	no match		0	-
Na_30571	0.515771	0.332698	0.398663	0.161988	0.148631	0.126304	2.85435	0.0121351	no match		0	-
Na_35467	0.29415	0.236964	0.250206	0.0730151	0.119326	0.0754795	2.91733	0.0177119	no match		0	-
Na_07735	0.426075	0.363452	0.2774	0.104107	0.160627	0.0621068	3.26437	0.00823731	no match		0	-
Na_14176	0.018364	0.0153671	0.0296693	0.00514857	0.0036965	0.00942738	3.46972	0.000222645	predicted protein	-	3	P:catabolic process; P:lipid metabolic process; F:hydrolase activity
Na_38476	0.0859631	0.148158	0.0833511	0.0317961	0.0409616	0.018609	3.47471	0.0085676	no match		0	-
Na_41949	0.0339096	0.0127977	0.0274606	0.00657554	0.00275388	0.0111036	3.62981	0.0170501	no match		0	-
Na_40889	0.0208119	0.018485	0.0178253	0.00582599	0.00458694	0.00469302	3.78143	0.000187124	no match		0	-
Na_12228	0.0630007	0.0757574	0.0766183	0.0134649	0.0172127	0.0181446	4.41144	2.97139e-05	no match		0	-
Na_40201	0.0566872	0.0914931	0.0341968	0.0192652	0.00951931	0.00936068	4.78114	0.0360445	GRAS transcription factor	-	1	P:transcription
Na_17942	0.0227005	0.01145	0.0326267	0.00236263	0.00261527	0.00561237	6.30552	0.0124088	no match		0	-
Na_07649	0.0218089	0.015472	0.0344572	0.00258961	0.00282599	0.00304352	8.48055	0.0100114	no match		0	-
Na_31426	0.112778	0.0698151	0.169564	0.00534309	0.0179739	0.0139987	9.43726	0.0237565	no match		0	-
